# Supplementary material for: Effect of nest age and habitat variables on nest survival in Marsh Harrier (Circus aeruginosus) in a fishpond habitat
Source: PeerJ. 2020 Sep 9;8:e9929. doi: 10.7717/peerj.9929 (PMC7486826; doi:10.7717/peerj.9929)
Supplement: Supplemental Information 1 — Includes temporal and habitat variables. [file peerj-08-9929-s001.xlsx]

## Sheet: Arkusz1
id	FirstFound	LastPresent	LastChecked	Fate	Freq	AgeFound	AgeDay1	Water	Diameter	Density	Height	Distow	Distdyke	Year	FateNN
CIA0118	1	15	32	1	1	10	-10	40	5.65	80	184	34	26	2018	1
CIA0218	1	1	16	1	1	4	-5	35	5.52	70	190	18	103	2018	1
CIA0318	2	58	65	1	1	6	-6	21	5.42	42	240	38	107	2018	0
CIA0418	2	30	36	1	1	6	-6	38	6.01	76	237	165	35	2018	1
CIA0518	8	58	65	1	1	2	6	34	6.16	68	236	23	20	2018	1
CIA0618	9	58	65	1	1	4	5	24	6.81	48	300	40	41	2018	1
CIA0718	9	32	37	1	1	11	-3	74	8.39	148	236	278	78	2018	1
CIA0818	5	52	52	0	1	11	-8	57	10.09	114	238	110	56	2018	1
CIA0918	19	32	37	1	1	23	-5	26	5.96	52	222	105	117	2018	1
CIA1018	22	36	42	1	1	12	10	49	5.97	98	218	58	70	2018	1
CIA1118	23	42	47	1	1	23	-1	29	6.33	58	258	5	15	2018	1
CIA1218	23	65	70	1	1	2	22	38	6.77	76	204	27	26	2018	1
CIA0119	2	33	69	1	1	6	-5	58	6.73	90	248	18	60	2019	0
CIA0219	2	57	57	0	1	8	-7	54	5.98	97	286	117	102	2019	1
CIA0319	2	39	45	1	1	5	-4	42	6.35	72	206	61	63	2019	0
CIA0419	2	45	45	0	1	14	-13	70	8.02	93	180	1	99	2019	0
CIA0519	3	62	62	0	1	4	-2	43	8.22	73	246	24	29	2019	0
CIA0719	8	50	50	0	1	22	-15	56	6.82	84	194	28	104	2019	0
CIA0819	8	50	50	0	1	13	-6	39	6.43	117	194	49	138	2019	0
CIA1019	11	39	50	1	1	24	-14	49	8.31	125	252	48	42	2019	0
CIA1219	13	57	57	0	1	12	0	58	7.21	128	180	81	81	2019	0
CIA1419	18	69	57	1	1	32	-15	67	7.74	89	208	180	233	2019	0
CIA1519	18	57	57	0	1	8	10	92	6.48	89	164	64	200	2019	1
CIA1619	43	67	76	1	1	19	23	38	6.76	86	236	12	55	2019	0
CIA1719	34	79	79	0	1	32	0	77	9.16	56	224	40	140	2019	0
CIA01A	3	59	59	0	1	1	1	69	8.86	46	110	10	42	2011	0
CIA01Z	3	59	59	0	1	10	-7	71	7.82	78	132	16	32	2011	0
CIA02Z	3	59	59	0	1	10	-8	44	7.91	99	168	26	68	2011	0
CIA03A	12	67	67	0	1	10	1	61	7.83	70	164	16	107	2011	0
CIA03Z	12	67	67	0	1	6	6	47	6.43	95	181	33	29	2011	0
CIA04A	12	59	59	0	1	14	-3	45	5.66	95	218	39	20	2011	0
CIA04Z	19	67	67	0	1	12	7	51	7.59	107	170	18	65	2011	0
CIA08Z	5	61	61	0	1	12	-7	40	6.17	116	252	190	49	2011	1
CIA09Z	5	67	67	0	1	9	-4	57	9.31	86	192	53	42	2011	0
CIA11Z	28	67	67	0	1	20	8	38	10	84	164	33	144	2011	0
CIA12A	14	49	54	1	1	5	9	37	5.38	125	222	168	69	2011	0
CIA12Z	5	67	67	0	1	1	4	60	8.28	83	152	13	164	2011	0
CIA13A	14	61	61	0	1	25	-12	37	4.91	137	214	96	56	2011	1
CIA13Z	12	59	59	0	1	18	-6	55	6.08	31	175	14	27	2011	0
CIA14Z	19	84	84	0	1	3	15	24	9.5	96	200	11	18	2011	0
CIA15A	28	33	44	1	1	36	-9	24	8.3	147	190	19	91	2011	0
CIA15Z	28	74	74	0	1	17	11	48	6.97	74	152	24	68	2011	0
CIA16Z	27	49	54	1	1	18	9	43	8.32	60	144	26	33	2011	0
CIA0208	2	67	67	0	1	7	-5	38	5.92	114	176	9	21	2008	0
CIA0308	2	24	24	0	1	8	-7	33	3.34	165	192	4	80	2008	0
CIA0408	2	67	67	0	1	8	-7	76	7.46	41	124	27	19	2008	0
CIA0508	2	60	60	0	1	12	-10	67	8.72	63	200	40	43	2008	0
CIA0608	3	63	63	0	1	13	-10	54	6.52	88	224	95	147	2008	0
CIA0708	3	63	63	0	1	14	-11	57	5.88	78	206	75	137	2008	0
CIA0808	10	53	60	1	1	5	5	62	4.38	83	192	15	79	2008	1
CIA0908	10	74	74	0	1	17	-7	67	7.06	76	138	43	39	2008	0
CIA1008	10	74	74	0	1	11	-1	61	5.15	84	194	43	30	2008	0
CIA1108	10	40	47	1	1	8	2	60	5.36	71	156	43	22	2008	0
CIA1208	12	74	74	0	1	2	10	42	10.14	47	178	4	54	2008	1
CIA1408	12	67	67	0	1	15	-3	54	9.99	49	150	9	54	2008	1
CIA1608	17	22	29	1	1	15	2	72	6.6	50	146	6	73	2008	1
CIA1908	18	67	67	0	1	29	-11	62	12.04	56	150	28	21	2008	1
CIA2008	18	29	67	1	1	12	6	46	8.33	69	160	29	47	2008	0
CIA2108	18	29	67	1	1	4	14	32	6.83	84	184	13	116	2008	0
CIA2208	19	63	63	0	1	35	-16	39	9.2	113	254	42	161	2008	1
CIA2308	23	44	55	1	1	17	6	68	5.6	143	238	123	28	2008	0
CIA0109	3	36	41	1	1	1	2	55	8.55	65	106	72	25	2009	1
CIA0209	3	27	36	1	1	13	-9	44	6.82	69	134	40	30	2009	1
CIA0309	3	63	63	0	1	11	-8	45	6.61	65	144	27	79	2009	0
CIA0409	3	63	63	0	1	9	-7	39	9.55	91	154	25	39	2009	0
CIA0509	3	63	63	0	1	6	-3	34	8.57	71	174	22	106	2009	1
CIA0609	3	63	63	0	1	6	-3	51	9.14	70	146	18	62	2009	0
CIA0709	3	63	63	0	1	9	-7	27	6.67	74	162	25	35	2009	0
CIA0809	4	61	61	0	1	4	0	52	6.23	54	174	155	23	2009	1
CIA0909	4	29	39	1	1	16	-12	69	7.63	103	178	62	152	2009	0
CIA1009	4	59	59	0	1	11	-7	68	7.79	89	190	142	39	2009	0
CIA1109	4	59	59	0	1	8	-4	70	5.75	79	226	84	52	2009	0
CIA1209	4	59	59	0	1	7	-3	70	11.52	79	146	36	67	2009	0
CIA1309	6	31	46	1	1	3	3	46	8.04	186	232	36	63	2009	0
CIA1609	9	59	59	0	1	22	-13	82	12.01	109	186	72	210	2009	0
CIA1709	9	59	59	0	1	16	-7	81	12.12	67	184	74	165	2009	0
CIA1809	9	59	59	0	1	19	-9	34	5.11	68	206	38	63	2009	0
CIA1909	10	63	63	0	1	8	2	42	5.69	92	156	11	32	2009	0
CIA2009	10	63	63	0	1	15	-7	45	5.4	124	176	45	35	2009	0
CIA2109	11	36	41	1	1	13	-2	36	4.21	83	172	36	19	2009	0
CIA2209	13	63	63	0	1	15	-2	57	7.29	70	212	43	36	2009	0
CIA2309	13	38	38	0	1	22	-10	39	4.21	191	196	43	56	2009	0
