# Supplementary material for: Effect of nest age and habitat variables on nest survival in Marsh Harrier (Circus aeruginosus) in a fishpond habitat
Source: PeerJ. 2020 Sep 9;8:e9929. doi: 10.7717/peerj.9929 (PMC7486826; doi:10.7717/peerj.9929)
Supplement: Supplemental Information 2 [file peerj-08-9929-s002.r]

R-code

#“Effect of nest age, time and habitat variables on daily survival rate of Marsh Harrier”

library(ggplot2)
library(gridExtra)
library(RMark)

#data 
NS<-as.data.frame(File_1)
str(NS)

#data processing
ns.pr <- process.data(NS, nocc = 84, model = "Nest")
ns.ddl <- make.design.data(ns.pr)

#candidate model set
run.ns <- function()
{
  
  S.Dot = list(formula =  ~ 1)
  S.NW= list(formula = ~NestAge+Water)
  S.ND= list(foemula = ~NestAge+Water+FateNN)
  S.W = list(formula =  ~ Water)
  S.Diam = list(formula =  ~ Diameter)
  S.H = list(formula =  ~ Height)
  S.Dens = list(formula =  ~ Density)
  S.DtoW = list(formula =  ~ Distow)
  S.DtoDy = list(formula =  ~ Distdyke)
  S.N = list(formula =  ~ FateNN)
  S.TW= list(formula = ~Diameter+Water)
  S.ADW= list(formula =  ~ NestAge+Diameter+Water+FateNN)
  S.ADWY= list(formula =  ~ NestAge+Diameter+Water)
  S.AY =list(formula =  ~ NestAge)
  S.AWDO =list(formula =  ~ NestAge+Water+Distow)
  
  ns.model.list = create.model.list("Nest")
  ns.results = mark.wrapper(ns.model.list,
                            data = ns.pr,
                            ddl = ns.ddl,
                            adjust = FALSE)
}
#results of candidate model set 
#all results
ns.results <- run.ns()
show(ns.results)
names(ns.results)
#results of top models

top1<-ns.results$S.ADW
top1$results$beta

#result of constant model DSR 
DSRconstans<-ns.results$S.Dot
DSRconstans$results$real


#NEST AGE effect on DSR 
# prediction data.frame based on ranges for variables in top model
# range of NestAge values with Diameter & Water at mean values

pred.dat.time1 <-expand.grid(NestAge = 0:70,
                             Diameter = mean(ns.pr$data$Diameter),
                             Water = mean(ns.pr$data$Water))

pr.time1 <- predict_real(top1, pred.dat.time1, "S")
head(pr.time1)
pr.time1
#plot results
p1<-ggplot(pr.time1, aes(x = NestAge, y = real)) + 
  geom_line(color="darkslategray", size = 1.3) +
  geom_ribbon(aes(ymin = lcl, ymax = ucl), alpha = 0.3, fill="gray51") + 
  ylab("DSR") + xlab("Nest age (days)")+
  theme_bw()+ theme(panel.border = element_blank(), panel.grid.major = element_blank(),
                    panel.grid.minor = element_blank(), axis.line = element_line(colour = "black"))+
  theme(axis.text.y = element_text(size=15))+theme(axis.title.y = element_text(size=15))+
  theme(axis.text.x = element_text(size=15))+theme(axis.title.x = element_text(size=15))+
  theme(axis.line = element_line(size = 0.4))
p1

#DIAMETER effect on DSR
#prediction data.frame based on ranges for variables in top model
# range of Diameter values with Time = 40 & Water at mean value

fc <- find.covariates(top1, NS)
fc$value[fc$var == "Diameter"] <- seq(min(ns.pr$data$Diameter),
                                      max(ns.pr$data$Diameter),
                                      length = 83)
# fill design matrix with values
design <- fill.covariates(top1, fc)

# the design matrix has 1's in 1st column (intercept)
#  column 2 = Time variable (0:82)
#  column 3 = Diameter
#  column 4 = Water

View(design)

# overwrite Time variable with 40 (middle value)
design[ , 2] = 35

DSR.diam <- compute.real(top1, design = design)
head(DSR.diam)

# insert covariate columns
DSR.diam <- cbind(design[ , c(2:4)], DSR.diam)

# provide column names
colnames(DSR.diam) <- c("NestAge", "Diameter", "Water", "DSR", "seDSR", "lclDSR", "uclDSR")
head(DSR.diam)
DSR.diam

#plot results
p2<-ggplot(DSR.diam, aes(x = Diameter, y = DSR)) + 
  geom_line(color="darkslategray", size = 1.3) +
  geom_ribbon(aes(ymin = lclDSR, ymax = uclDSR), alpha = 0.3, fill="gray51") + 
  ylab("DSR") + xlab("Mean diameter of vegetation (cm)")+
  theme_bw()+ theme(panel.border = element_blank(), panel.grid.major = element_blank(),
                    panel.grid.minor = element_blank(), axis.line = element_line(colour = "black"))+
  theme(axis.text.y = element_text(size=15))+theme(axis.title.y = element_text(size=15))+
  theme(axis.text.x = element_text(size=15))+theme(axis.title.x = element_text(size=15))+
  theme(axis.line = element_line(size = 0.4))


#WATER effect on DSR
# make a prediction data.frame based on ranges for variables in top model
# First, work across range of Water values with NESTAGE = 40 & Diameter at mean value

fc.w <- find.covariates(top1, NS)
fc.w$value[fc$var == "Water"] <- seq(min(ns.pr$data$Water),
                                     max(ns.pr$data$Water),
                                     length = 83)
# fill design matrix with values
design.w <- fill.covariates(top1, fc.w)
# the design matrix has 1's in 1st column (intercept)
#  column 2 = Time variable (0:82)
#  column 3 = Diameter
#  column 4 = Water
View(design.w)

# overwrite nestage variable with 40 (middle value)
design.w[ , 2] = 35
DSR.water <- compute.real(top1, design = design.w)
head(DSR.water)

# insert covariate columns
DSR.water <- cbind(design.w[ , c(2:4)], DSR.water)

# provide column names
colnames(DSR.water) <- c("NestAge", "Diameter", "Water", "DSR", "seDSR", "lclDSR", "uclDSR")
head(DSR.water)
DSR.water
#plot results
p3<-ggplot(DSR.water, aes(x = Water, y = DSR)) + 
  geom_line(color="darkslategray", size = 1.3) +
  geom_ribbon(aes(ymin = lclDSR, ymax = uclDSR), alpha = 0.3, fill="gray51") + 
  ylab("DSR") + xlab("Water depth (cm)")+
  theme_bw()+ theme(panel.border = element_blank(), panel.grid.major = element_blank(),
                    panel.grid.minor = element_blank(), axis.line = element_line(colour = "black"))+
  theme(axis.text.y = element_text(size=15))+theme(axis.title.y = element_text(size=15))+
  theme(axis.text.x = element_text(size=15))+theme(axis.title.x = element_text(size=15))+
  theme(axis.line = element_line(size=0.3))
p3<-p3+ylim(0.97,1.00)


p1<-p1+ggtitle("A")+theme(plot.title = element_text(hjust = 1,size = 20))
p2<-p2+ggtitle("B")+theme(plot.title = element_text(hjust = 1,size = 20))
p3<-p3+ggtitle("C")+theme(plot.title = element_text(hjust = 1,size = 20))


library(gridExtra)
grid.arrange(p1,p2,p3)
